# Supplementary material for: The visual pathway in sea spiders (Pycnogonida) displays a simple serial layout with similarities to the median eye pathway in horseshoe crabs
Source: BMC Biol. 2022 Jan 28;20:27. doi: 10.1186/s12915-021-01212-z (PMC8796508; doi:10.1186/s12915-021-01212-z)
Supplement: Supplementary file 1 — Additional file 1: Table S1: List of species studied, collection sites and methods applied. [file 12915_2021_1212_MOESM1_ESM.xlsx]

## Sheet: Tabelle1
Family	Genus	Species	Author, Year	Collection site	µCT	Histology	Tub IHC	Syn IHC	His IHC	5HT IHC	TH IHC	Orco IHC	Proc IHC	Ast IHC	DiI backfills
Ammotheidae	Achelia	echinata	Hodge, 1864	Helgoland, Germany & Roscoff, France	1		2		4	1	2
Ammotheidae	Ammothella	longipes	(Hodge, 1864)	Roscoff, France	1
Ammotheidae	Ammothella	biunguiculata	(Dohrn, 1881)	coastal waters off Japan	1		3			3
Ammotheidae	Tanystylum	orbiculare	Wilson, 1878	Martha's Vineyard, MA, USA	2		>5	>5	4	6		4
Ascorhynchidae	Ascorhynchus	auchenicus	(Slater, 1879)	waters off Tateyama, Chiba, Japan			2			2
Ascorhynchidae	Ascorhynchus	ramipes	(Böhm, 1879)	coastal waters off Japan	1
Austrodecidae	Austrodecus	glaciale	Hodgson, 1907	Weddell Sea, Antarctica (PS82)	3		4	4		3
"Callipallenidae"	Austropallene	cornigera	(Möbius, 1902)	Weddell Sea, Antarctica (PS124)							1	1
"Callipallenidae"	Austropallene	gracilipes	Gordon, 1944	Weddell Sea, Antarctica (PS124)							1
"Callipallenidae"	Callipallene	brevirostris	(Johnston, 1837)	Martha's Vineyard, MA, USA	1		>5	2	2	3	1	2
"Callipallenidae"	Callipallene	tiberii	(Dohrn, 1881)	Roscoff, France	2		1		1
"Callipallenidae"	Pallenella	ssp.		Eaglehawk Neck, Tasmania, Australia	1		>5	2	3	3		1
"Callipallenidae"	Parapallene	avida	Stock, 1973	Eaglehawk Neck, Tasmania, Australia	1
"Callipallenidae"	Stylopallene	cheilorhynchus	Clark, 1963	Eaglehawk Neck, Tasmania, Australia	3		>5	4				5
Colossendeidae	Colossendeis	angusta	Sars, 1877	Norwegian Channel, North Atlantic (POS456)	1
Endeidae	Endeis	spinosa	(Montagu, 1808)	Roscoff, France	1	4	>5	>5	4	9	5	7	5	5	7
Nymphonidae	Nymphon	brevirostre	Hodge, 1863	Helgoland, Germany						1	1
Nymphonidae	Nymphon	gracile	Leach, 1814	Roscoff, France	1		>5	>5	2	4		3
Nymphonidae	Nymphon	grossipes	(Fabricius, 1780)	White Sea, Russia			3	3				1
Nymphonidae	Nymphon	cf. multituberculatum	Gordon, 1944	Weddell Sea, Antarctica (PS124)						1	2	1
Nymphonidae	Nymphon	proceroides	Bouvier, 1911	Weddell Sea, Antarctica (PS124)			1	1
Nymphonidae	Nymphon	stroemi	Krøyer, 1844	White Sea, Russia			1	1
Nymphonidae	Nymphon	tenuipes	Bouvier, 1911	Weddell Sea, Antarctica (PS124)							1	1
Pallenopsidae	Pallenopsis	cf. aulaeturcarum	Dömel & Melzer, 2019	coastal waters off Rothera station, Antarctic Peninsula	1
Pallenopsidae	Pallenopsis	cf. obstaculumsuperavit	Dömel, 2019	coastal waters off Rothera station, Antarctic Peninsula			2	2				1
Pallenopsidae	Pallenopsis	sp.		Weddell Sea, Antarctica (PS124)			2	2		1	1	2
Phoxichilidiidae	Anoplodactylus	australis	(Hodgson, 1914)	Weddell Sea, Antarctica (PS124)							1	1
Phoxichilidiidae	Anoplodactylus	pygmaeus	(Hodge, 1864)	Helgoland, Germany & Roscoff, France					1	1	1
Phoxichilidiidae	Phoxichilidium	femoratum	(Rathke, 1799)	Portsmouth, NH, USA	3		>5	>5	2	5		6
Pycnogonidae	Pycnogonum	litorale	(Strøm, 1762)	Helgoland & Wilhelmshaven, Germany	4		>5	>5	4	4	5	4
Rhynchothoracidae	Rhynchothorax	australis	Hodgson, 1907	Weddell Sea, Antarctica (PS82)	1		4	4
