# Supplementary material for: The visual pathway in sea spiders (Pycnogonida) displays a simple serial layout with similarities to the median eye pathway in horseshoe crabs
Source: BMC Biol. 2022 Jan 28;20:27. doi: 10.1186/s12915-021-01212-z (PMC8796508; doi:10.1186/s12915-021-01212-z)
Supplement: Supplementary file 14 — Additional file 14: Table S2: Overview of protocerebral sense organs and brain structures identified across pycnogonid families, with details on immunoreactivity for neuroactive substances. [file 12915_2021_1212_MOESM14_ESM.xlsx]

## Sheet: Tabelle1
	Austrodecidae	Rhynchothoracidae	Pycnogonidae	Colossendeidae	Endeidae	Phoxichilidiidae	Pallenopsidae	Ammotheidae	Ascorhynchidae	"Callipallenidae"	Nymphonidae
single-lensed anterior and posterior eye pairs
lateral sense organ (LO)
visual neuropil (VN)
antero-median neuropil (AMN)
arcuate body (AB)
antero-median tract (AMT)	?
dorso-posterior lobe (DPL)
HIS-ir R-cells
HIS-ir R-cell axon terminals in VN
HIS-ir R-cell axon terminals in AMN
TH-ir interneurons w/ synaptic varicosities in VN & SVD
TH-ir interneurons w/ projections in upper AB layer
ORCO-ir LO cell axons in LONv
ORCO-ir anterior neurons target AMN
ORCO-ir neurites within the AMT								?
ORCO-ir tangential projections in lower AB layer								?
5HT-ir synaptic varicosities in VN	?
5HT-ir ventral neurons project through AMT	?
5HT-ir tangential projections in lower AB layer	?
		YES		unknown (material suboptimally preserved for immunolabeling or too few specimens)
		NO		? - some uncertainty due to mediocre labeling quality of specimens
